# Supplementary material for: Micelle Formation in Aqueous Solutions of the Cholesterol-Based Detergent Chobimalt Studied by Small-Angle Scattering
Source: Molecules. 2023 Feb 14;28(4):1811. doi: 10.3390/molecules28041811 (PMC9960369; doi:10.3390/molecules28041811)
Supplement: Supplementary file 1 [file molecules-28-01811-s001.zip]

Archive with 1 entries (1 files):
- molecules-2167814-supplementary.pdf
